# Supplementary material for: Imbibition of Newtonian Fluids in Paper-like Materials with the Infinitesimal Control Volume Method
Source: Micromachines (Basel). 2021 Nov 12;12(11):1391. doi: 10.3390/mi12111391 (PMC8626007; doi:10.3390/mi12111391)
Supplement: Supplementary file 1 [file micromachines-12-01391-s001.zip]

Archive with 1 entries (1 files):
- micromachines-1409401-supplementary.pdf
